# Supplementary material for: LIG4 syndrome: clinical and molecular characterization in a Chinese cohort
Source: Orphanet J Rare Dis. 2020 May 29;15:131. doi: 10.1186/s13023-020-01411-x (PMC7257218; doi:10.1186/s13023-020-01411-x)
Supplement: Supplementary file 1 — Additional file 1: Table S1. Immune index of patients with LIG4 mutations. [file 13023_2020_1411_MOESM1_ESM.xlsx]

## Sheet: Sheet1
Additional file 1: Table S1. Immune index of patients with LIG4 mutations
Patients	P1	P2	P3	P4	P5	P6	P7
Age (m)	26m	17m	13m	6m	2m	15m	35m
Sex	M	M	F	M	M	F	F
WBC (cells/ul)	3800↓	4000	1700↓	15700	11100	2100↓	1700↓
NEUT (cells/ul)	3360	2870	680↓	14210	3650	490↓	790↓
CD19 (cells/ul)	46.69(6.86%)↓	11.33(9.84%)↓	7.22(2.41%)↓	5.04(0.79%)↓	5.51(0.21%)↓	14.63(0.9%)↓	1.43(0.73%)↓
Naive B (%)	80.0	64.5↓	14.0↓	NA	NA	2.2↓	76.3
Memory B (%)	20.0↑	26.1↑	20.4↑	NA	NA	0.0↓	7.9
Transitional B (%)	0.0↓	10.0	6.4	NA	NA	0.7↓	21.1↑
Plasmablasts (%)	20.0↑	28.7↑	35↑	NA	NA	0.0↓	10.5↑
CD3 (cells/ul)	585.2(86.04%)↓	49.1(42.62%)↓	134.33(44.78%)↓	530.2(82.77%)↓	1934.79(74.5%)↓	999.19(61.53%)↓	146.2(74.45%)↓
CD4 (cells/ul)	138.51(20.37%)↓	32.1(27.87%)↓	41.96(13.99%)↓	344.34(53.75%)↓	782.96(30.15%)↓	113.20(6.97%)↓	58.78(29.93%)↓
CD4 Naive (%)	1.1↓	0.0↓	0.0↓	NA	NA	0.1↓	0.6↓
CD4 CM (%)	62.8↑	56.6↑	59.7↑	NA	NA	53.8↑	83.5↑
CD4 EM (%)	35.2↑	43.1↑	40.3↑	NA	NA	46.0↑	15.9↑
CD8 (cells/ul)	311.25(45.77%)↓	3.78(3.28%)↓	39.69(13.23%)↓	121.34(18.94%)↓	1053.69(40.57%)	676.16(41.64%)	77.42(39.42%)↓
CD8 Naive (%)	0.5↓	4.4↓	6.7↓	NA	NA	0.4↓	1.9↓
CD8 CM (%)	10.4	73.4↑	62.9↑	NA	NA	10.5	88.3↑
CD8 EM (%)	80.0↑	20.2↑	26.4↑	NA	NA	78.3↑	9.6
CD8 TEMRA (%)	9.1	2.0	4.0	NA	NA	10.8	0.3↓
DNT (%)	2.0↑	1.9↑	0.3↓	NA	NA	0.0↓	3.5↑
γδ T (%)	28.8↑	13.4	22.6↑	NA	NA	42.3↑	16.4
CD16CD56 (cells/ul)	35.79(5.26%)↓	52.87(45.90%)↓	150.21(50.07%)↓	99.36(15.51%)↓	631.88(24.33%)	588.36(36.23%)	45.88(23.36%)↓
IgG	12.5*(21d)	8.2*(1d)	7.75	7.6*(5d)	0.83↓	9.68	1.1↓
IgM	2.16	0.35↓	0.11↓	0.28↓	0.03↓	2.57	0.07↓
IgA	0.12	0.54	0.8	0.06↓	0.04↓	0.09	0.1
IgE	23.43	1.56	25.9	2.47	12.5	26	21.16
WBC:White blood count; NEUT:Neutrophil count ; CM: Central memory; EM, Effector memory; TEMRA: Terminal effector memory cytotoxic T cells;
DNT, TCR αβ+ CD4 and CD8 double-negative T cell; NA: Not Available; m: month; d:days; *after intravenous immune globulin (IVIG) therapy
The percentage and numbers of lymphocyte subsets in the peripheral blood reference to the literature [10]
The reference of immunoglobulin：
	1-3m	4-6m	12-36m
IgG	2.75-7.50	3.7-8.3	5.52-11.46
IgM	0.05-0.60	0.14-0.5	0.06-0.74
IgA	0.10-0.70	0.33-1.25	0.6-2.12
IgE	<100	<100	<100
