# Supplementary material for: LIG4 syndrome: clinical and molecular characterization in a Chinese cohort
Source: Orphanet J Rare Dis. 2020 May 29;15:131. doi: 10.1186/s13023-020-01411-x (PMC7257218; doi:10.1186/s13023-020-01411-x)
Supplement: Supplementary file 2 — Additional file 2: Table S2. Clinical and immunophenotype comparison between genotypes p.R814X/p.K424Rfs*20 and p.R278/p.K424Rfs*20. [file 13023_2020_1411_MOESM2_ESM.xlsx]

## Sheet: Sheet1
Additional file 2: Table S2. Clinical and immunophenotype comparison between genotype p.R814X/p.K424RfsX20 and p.R278/p.K424RfsX20
Genotype	p.R814X/p.K424Rfs*20								p.R278H/p.K424Rfs*20		p.R278L/p.K424Rfs*20
Literature	[4]	[4]	[4]	[4]	[4]	[4]	[23]		[3]	[24]	[19]	[19]	this report	this report	this report	this report	this report
Sex	F	F	F	M	F	M	F		M	M	F	F	M	M	M	F	F
Microcephaly	+	+	+	+	+	+	+		-	-	+	+	+	+	+	-	+
Facial dysmorphism	+	+	+	+	+	+	+		-	-	-	-	-	-	-	-	-
Growth restriction	+	+	+	+	+	+	+		+	-	+	+	+	+	+	+	+
Developmental retardation	+	+	-	-	+	+	+		-	-	+	+	+	-	-	-	-
Malignancy	-	-	-	-	-	-	-		-	-	+	-	-	-	-	-	-
Infections	Mild. Influenza	Mild recurrent (respiratory, skin, GI)	-	-	Mild recurrent (respiratory, skin, GI)	Mild recurrent (respiratory, skin, GI)	Respiratory infections		Mild upper respiratory infections	Sinopulmonary recurrent, mainly otitis	Chronic diarrhea and respiratory infection, sepsis	Chronic respiratory infection and diarrhea	Chronic diarrhea and pneumonia	Severe pneumonia, diarrhea	Lymphadenectasis	Pneumonia and chronic diarrhea	Recurrent upper respiratory tract infection, diarrhea
Hematology	Pancytopenia	Pancytopenia	Pancytopenia	Lymphopenia	Pancytopenia	Thrombocytopenia	Pancytopenia		-	Lymphopenia	-	Neutropenia	Thrombocytopenia	Thrombocytopenia	-	Pancytopenia	Thrombocytopenia, leukopenia
Skeletal Anomalies	-	+	-	+	+	+	+		-	NA	+	-	-	-	-	-	-
Skin lesion	-	-	+	-	-	+	-		-	NA	-	-	+	+	+	-	-
C19+ T cell	Low	Low	Low	Low	Low	Low	Low		NA	Low	Low	Low	Low	Low	Low	Low	Low
CD3+ Tcell	Low CD4+	Low CD4+	Low CD4+	Low	Normal	Normal	Low		Low CD4+	Low	Low	Low	Low	Low	Low CD4+	Low CD4+	Low
Immunoglobulins	Low IgG	Low IgG	Low IgG	Low IgG	Low IgG	Normal	Low IgG/IgM		Normal	Low IgA/IgM	Low IgG/IgA	Low IgA/IgM*	Normal*	Low IgA/IgM*	Low IgG/IgA/IgM	Normal	Low IgG/IgM
Outcome	20y alive	14y alive	6y alive	2y alive	4y alive	6y alive	10y alive		6y alive	14y alive	3y die	3y die	2y die	6m die	3m die	2y lost	3y alive
F: Female; M: Male; +: Positive; -: Negetive; GI: Gastrointestinal tract; NA: Not available;*after intravenous immune globulin (IVIG) therapy
